# Supplementary material for: Random-effects meta-analysis of effect sizes as a unified framework for gene set analysis
Source: PLoS Comput Biol. 2022 Oct 5;18(10):e1010278. doi: 10.1371/journal.pcbi.1010278 (PMC9576052; doi:10.1371/journal.pcbi.1010278)
Supplement: S1 Table — (XLSX) [file pcbi.1010278.s013.xlsx]

## Sheet: in
Rank	Tool	Gene Set	Study
156	MREMA-1DF	hsa05212_Pancreatic_cancer	GSE15471
247	MREMA-1DF	hsa05212_Pancreatic_cancer	GSE16515
32	MREMA-1DF	hsa05212_Pancreatic_cancer	GSE22780
165	MREMA-1DF	hsa05212_Pancreatic_cancer	GSE32676
8	MREMA-1DF	hsa05012_Parkinson_disease	GSE20153
6	MREMA-1DF	hsa05012_Parkinson_disease	GSE20164
113	MREMA-1DF	hsa05012_Parkinson_disease	GSE20291
8	MREMA-1DF	hsa05010_Alzheimer_disease	GSE1297
96	MREMA-1DF	hsa05010_Alzheimer_disease	GSE16759
7	MREMA-1DF	hsa05010_Alzheimer_disease	GSE5281_EC
8	MREMA-1DF	hsa05010_Alzheimer_disease	GSE5281_HIP
6	MREMA-1DF	hsa05010_Alzheimer_disease	GSE5281_VCX
149	MREMA-1DF	hsa05211_Renal_cell_carcinoma	GSE14762
215	MREMA-1DF	hsa05211_Renal_cell_carcinoma	GSE781
205	MREMA-1DF	hsa05414_Dilated_cardiomyopathy	GSE1145
220	MREMA-1DF	hsa05414_Dilated_cardiomyopathy	GSE3585
151	MREMA-1DF	hsa05210_Colorectal_cancer	GSE23878
151	MREMA-1DF	hsa05210_Colorectal_cancer	GSE4107
284	MREMA-1DF	hsa05210_Colorectal_cancer	GSE4183
128	MREMA-1DF	hsa05210_Colorectal_cancer	GSE8671
126	MREMA-1DF	hsa05210_Colorectal_cancer	GSE9348
45	MREMA-1DF	hsa05215_Prostate_cancer	GSE6956AA
86	MREMA-1DF	hsa05215_Prostate_cancer	GSE6956C
8	MREMA-1DF	hsa05216_Thyroid_cancer	GSE3467
15	MREMA-1DF	hsa05216_Thyroid_cancer	GSE3678
294	MREMA-1DF	hsa05223_Non-small_cell_lung_cancer	GSE18842
289	MREMA-1DF	hsa05223_Non-small_cell_lung_cancer	GSE19188
19	MREMA-1DF	hsa05016_Huntington_disease	GSE8762
11	MREMA-1DF	hsa05221_Acute_myeloid_leukemia	GSE14924_CD4
106	MREMA-1DF	hsa05221_Acute_myeloid_leukemia	GSE14924_CD8
3	MREMA-1DF	hsa05221_Acute_myeloid_leukemia	GSE9476
257	MREMA-1DF	hsa04930_Type_II_diabetes_mellitus	GSE19420
123	MREMA-1DF	hsa05220_Chronic_myeloid_leukemia	GSE24739_G0
225	MREMA-1DF	hsa05220_Chronic_myeloid_leukemia	GSE24739_G1
301	MREMA-1DF	hsa05322_Systemic_lupus_erythematosus	GSE30153
101	MREMA-1DF	hsa05213_Endometrial_cancer	GSE7305
67	MREMA-1DF	hsa05214_Glioma	GSE19728
16	MREMA-1DF	hsa05214_Glioma	GSE21354
185	MREMA-2DF	hsa05212_Pancreatic_cancer	GSE15471
235	MREMA-2DF	hsa05212_Pancreatic_cancer	GSE16515
51	MREMA-2DF	hsa05212_Pancreatic_cancer	GSE22780
164	MREMA-2DF	hsa05212_Pancreatic_cancer	GSE32676
4	MREMA-2DF	hsa05012_Parkinson_disease	GSE20153
6	MREMA-2DF	hsa05012_Parkinson_disease	GSE20164
111	MREMA-2DF	hsa05012_Parkinson_disease	GSE20291
8	MREMA-2DF	hsa05010_Alzheimer_disease	GSE1297
91	MREMA-2DF	hsa05010_Alzheimer_disease	GSE16759
7	MREMA-2DF	hsa05010_Alzheimer_disease	GSE5281_EC
8	MREMA-2DF	hsa05010_Alzheimer_disease	GSE5281_HIP
6	MREMA-2DF	hsa05010_Alzheimer_disease	GSE5281_VCX
160	MREMA-2DF	hsa05211_Renal_cell_carcinoma	GSE14762
255	MREMA-2DF	hsa05211_Renal_cell_carcinoma	GSE781
118	MREMA-2DF	hsa05414_Dilated_cardiomyopathy	GSE1145
220	MREMA-2DF	hsa05414_Dilated_cardiomyopathy	GSE3585
187	MREMA-2DF	hsa05210_Colorectal_cancer	GSE23878
257	MREMA-2DF	hsa05210_Colorectal_cancer	GSE4107
283	MREMA-2DF	hsa05210_Colorectal_cancer	GSE4183
55	MREMA-2DF	hsa05210_Colorectal_cancer	GSE8671
283	MREMA-2DF	hsa05210_Colorectal_cancer	GSE9348
57	MREMA-2DF	hsa05215_Prostate_cancer	GSE6956AA
86	MREMA-2DF	hsa05215_Prostate_cancer	GSE6956C
17	MREMA-2DF	hsa05216_Thyroid_cancer	GSE3467
41	MREMA-2DF	hsa05216_Thyroid_cancer	GSE3678
246	MREMA-2DF	hsa05223_Non-small_cell_lung_cancer	GSE18842
241	MREMA-2DF	hsa05223_Non-small_cell_lung_cancer	GSE19188
5	MREMA-2DF	hsa05016_Huntington_disease	GSE8762
14	MREMA-2DF	hsa05221_Acute_myeloid_leukemia	GSE14924_CD4
126	MREMA-2DF	hsa05221_Acute_myeloid_leukemia	GSE14924_CD8
3	MREMA-2DF	hsa05221_Acute_myeloid_leukemia	GSE9476
261	MREMA-2DF	hsa04930_Type_II_diabetes_mellitus	GSE19420
179	MREMA-2DF	hsa05220_Chronic_myeloid_leukemia	GSE24739_G0
226	MREMA-2DF	hsa05220_Chronic_myeloid_leukemia	GSE24739_G1
304	MREMA-2DF	hsa05322_Systemic_lupus_erythematosus	GSE30153
137	MREMA-2DF	hsa05213_Endometrial_cancer	GSE7305
97	MREMA-2DF	hsa05214_Glioma	GSE19728
49	MREMA-2DF	hsa05214_Glioma	GSE21354
107	MREMA-6DF	hsa05212_Pancreatic_cancer	GSE15471
29	MREMA-6DF	hsa05212_Pancreatic_cancer	GSE16515
99	MREMA-6DF	hsa05212_Pancreatic_cancer	GSE22780
222	MREMA-6DF	hsa05212_Pancreatic_cancer	GSE32676
76	MREMA-6DF	hsa05012_Parkinson_disease	GSE20153
5	MREMA-6DF	hsa05012_Parkinson_disease	GSE20164
121	MREMA-6DF	hsa05012_Parkinson_disease	GSE20291
8	MREMA-6DF	hsa05010_Alzheimer_disease	GSE1297
127	MREMA-6DF	hsa05010_Alzheimer_disease	GSE16759
9	MREMA-6DF	hsa05010_Alzheimer_disease	GSE5281_EC
8	MREMA-6DF	hsa05010_Alzheimer_disease	GSE5281_HIP
6	MREMA-6DF	hsa05010_Alzheimer_disease	GSE5281_VCX
160	MREMA-6DF	hsa05211_Renal_cell_carcinoma	GSE14762
264	MREMA-6DF	hsa05211_Renal_cell_carcinoma	GSE781
76	MREMA-6DF	hsa05414_Dilated_cardiomyopathy	GSE1145
225	MREMA-6DF	hsa05414_Dilated_cardiomyopathy	GSE3585
68	MREMA-6DF	hsa05210_Colorectal_cancer	GSE23878
73	MREMA-6DF	hsa05210_Colorectal_cancer	GSE4107
133	MREMA-6DF	hsa05210_Colorectal_cancer	GSE4183
117	MREMA-6DF	hsa05210_Colorectal_cancer	GSE8671
40	MREMA-6DF	hsa05210_Colorectal_cancer	GSE9348
136	MREMA-6DF	hsa05215_Prostate_cancer	GSE6956AA
113	MREMA-6DF	hsa05215_Prostate_cancer	GSE6956C
40	MREMA-6DF	hsa05216_Thyroid_cancer	GSE3467
86	MREMA-6DF	hsa05216_Thyroid_cancer	GSE3678
248	MREMA-6DF	hsa05223_Non-small_cell_lung_cancer	GSE18842
242	MREMA-6DF	hsa05223_Non-small_cell_lung_cancer	GSE19188
109	MREMA-6DF	hsa05016_Huntington_disease	GSE8762
27	MREMA-6DF	hsa05221_Acute_myeloid_leukemia	GSE14924_CD4
136	MREMA-6DF	hsa05221_Acute_myeloid_leukemia	GSE14924_CD8
3	MREMA-6DF	hsa05221_Acute_myeloid_leukemia	GSE9476
277	MREMA-6DF	hsa04930_Type_II_diabetes_mellitus	GSE19420
171	MREMA-6DF	hsa05220_Chronic_myeloid_leukemia	GSE24739_G0
110	MREMA-6DF	hsa05220_Chronic_myeloid_leukemia	GSE24739_G1
334	MREMA-6DF	hsa05322_Systemic_lupus_erythematosus	GSE30153
112	MREMA-6DF	hsa05213_Endometrial_cancer	GSE7305
119	MREMA-6DF	hsa05214_Glioma	GSE19728
64	MREMA-6DF	hsa05214_Glioma	GSE21354
205	ORA	hsa05212_Pancreatic_cancer	GSE15471
52	ORA	hsa05212_Pancreatic_cancer	GSE16515
160	ORA	hsa05212_Pancreatic_cancer	GSE22780
56	ORA	hsa05212_Pancreatic_cancer	GSE32676
260	ORA	hsa05012_Parkinson_disease	GSE20153
3	ORA	hsa05012_Parkinson_disease	GSE20164
127	ORA	hsa05012_Parkinson_disease	GSE20291
7	ORA	hsa05010_Alzheimer_disease	GSE1297
34	ORA	hsa05010_Alzheimer_disease	GSE16759
30	ORA	hsa05010_Alzheimer_disease	GSE5281_EC
8	ORA	hsa05010_Alzheimer_disease	GSE5281_HIP
15	ORA	hsa05010_Alzheimer_disease	GSE5281_VCX
164	ORA	hsa05211_Renal_cell_carcinoma	GSE14762
175	ORA	hsa05211_Renal_cell_carcinoma	GSE781
253	ORA	hsa05414_Dilated_cardiomyopathy	GSE1145
84	ORA	hsa05414_Dilated_cardiomyopathy	GSE3585
178	ORA	hsa05210_Colorectal_cancer	GSE23878
177	ORA	hsa05210_Colorectal_cancer	GSE4107
199	ORA	hsa05210_Colorectal_cancer	GSE4183
120	ORA	hsa05210_Colorectal_cancer	GSE8671
81	ORA	hsa05210_Colorectal_cancer	GSE9348
33	ORA	hsa05215_Prostate_cancer	GSE6956AA
28	ORA	hsa05215_Prostate_cancer	GSE6956C
141	ORA	hsa05216_Thyroid_cancer	GSE3467
152	ORA	hsa05216_Thyroid_cancer	GSE3678
172	ORA	hsa05223_Non-small_cell_lung_cancer	GSE18842
278	ORA	hsa05223_Non-small_cell_lung_cancer	GSE19188
25	ORA	hsa05016_Huntington_disease	GSE8762
14	ORA	hsa05221_Acute_myeloid_leukemia	GSE14924_CD4
53	ORA	hsa05221_Acute_myeloid_leukemia	GSE14924_CD8
34	ORA	hsa05221_Acute_myeloid_leukemia	GSE9476
149	ORA	hsa04930_Type_II_diabetes_mellitus	GSE19420
192	ORA	hsa05220_Chronic_myeloid_leukemia	GSE24739_G0
33	ORA	hsa05220_Chronic_myeloid_leukemia	GSE24739_G1
259	ORA	hsa05322_Systemic_lupus_erythematosus	GSE30153
77	ORA	hsa05213_Endometrial_cancer	GSE7305
50	ORA	hsa05214_Glioma	GSE19728
155	ORA	hsa05214_Glioma	GSE21354
172	GSEA (absolute)	hsa05212_Pancreatic_cancer	GSE15471
14	GSEA (absolute)	hsa05212_Pancreatic_cancer	GSE16515
87	GSEA (absolute)	hsa05212_Pancreatic_cancer	GSE22780
12	GSEA (absolute)	hsa05212_Pancreatic_cancer	GSE32676
138	GSEA (absolute)	hsa05012_Parkinson_disease	GSE20153
13	GSEA (absolute)	hsa05012_Parkinson_disease	GSE20164
195	GSEA (absolute)	hsa05012_Parkinson_disease	GSE20291
38	GSEA (absolute)	hsa05010_Alzheimer_disease	GSE1297
41	GSEA (absolute)	hsa05010_Alzheimer_disease	GSE16759
81	GSEA (absolute)	hsa05010_Alzheimer_disease	GSE5281_EC
24	GSEA (absolute)	hsa05010_Alzheimer_disease	GSE5281_HIP
26	GSEA (absolute)	hsa05010_Alzheimer_disease	GSE5281_VCX
138	GSEA (absolute)	hsa05211_Renal_cell_carcinoma	GSE14762
152	GSEA (absolute)	hsa05211_Renal_cell_carcinoma	GSE781
150	GSEA (absolute)	hsa05414_Dilated_cardiomyopathy	GSE1145
222	GSEA (absolute)	hsa05414_Dilated_cardiomyopathy	GSE3585
25	GSEA (absolute)	hsa05210_Colorectal_cancer	GSE23878
188	GSEA (absolute)	hsa05210_Colorectal_cancer	GSE4107
114	GSEA (absolute)	hsa05210_Colorectal_cancer	GSE4183
196	GSEA (absolute)	hsa05210_Colorectal_cancer	GSE8671
103	GSEA (absolute)	hsa05210_Colorectal_cancer	GSE9348
180	GSEA (absolute)	hsa05215_Prostate_cancer	GSE6956AA
19	GSEA (absolute)	hsa05215_Prostate_cancer	GSE6956C
35	GSEA (absolute)	hsa05216_Thyroid_cancer	GSE3467
129	GSEA (absolute)	hsa05216_Thyroid_cancer	GSE3678
183	GSEA (absolute)	hsa05223_Non-small_cell_lung_cancer	GSE18842
284	GSEA (absolute)	hsa05223_Non-small_cell_lung_cancer	GSE19188
83	GSEA (absolute)	hsa05016_Huntington_disease	GSE8762
10	GSEA (absolute)	hsa05221_Acute_myeloid_leukemia	GSE14924_CD4
198	GSEA (absolute)	hsa05221_Acute_myeloid_leukemia	GSE14924_CD8
11	GSEA (absolute)	hsa05221_Acute_myeloid_leukemia	GSE9476
218	GSEA (absolute)	hsa04930_Type_II_diabetes_mellitus	GSE19420
165	GSEA (absolute)	hsa05220_Chronic_myeloid_leukemia	GSE24739_G0
10	GSEA (absolute)	hsa05220_Chronic_myeloid_leukemia	GSE24739_G1
339	GSEA (absolute)	hsa05322_Systemic_lupus_erythematosus	GSE30153
137	GSEA (absolute)	hsa05213_Endometrial_cancer	GSE7305
70	GSEA (absolute)	hsa05214_Glioma	GSE19728
26	GSEA (absolute)	hsa05214_Glioma	GSE21354
